# Supplementary material for: Mechanisms for co-designing and co-producing health and social care: a realist synthesis
Source: Res Involv Engagem. 2024 Oct 10;10:103. doi: 10.1186/s40900-024-00638-3 (PMC11468303; doi:10.1186/s40900-024-00638-3)
Supplement: Supplementary file 3 — Supplementary Material 3: Included articles database and analyses. [file 40900_2024_638_MOESM3_ESM.xlsx]

## Sheet: Included articles
REF	First Author	Year	Title	Journal	1a - intentions	1b - Assets	1c - Dialogue	1d - documentation	1e - interpretation	1f - understanding	1. WHY	2a - Intentions	2b - assets	2c - dialogue	2d - documentation	2e - interpretation	2f - understanding	2. WHO	3a - Intention	3b - assets	3c - dialogue	3d - documentation	3e - interpretation	3f - understanding	3. HOW	4a- Intention	4b - assets	4c - dialogue	4d - documentation	4e - interpretation	4f - understanding	4. WHAT	5a - intentions	5b - assets	5c - dialogue	5d - documentation	5e - interpretation	5f - understanding	5. REFINE	6a - Intentions	6b - assets	6c - dialogue	6d - documentation	6e - interpretation	6f - understanding	6. RESULT	7a - Intentions	7b - assets	7c - dialogue
1	Bowen, S; et al.	2013	Engaging teenagers productively in service design	nternational journal of child-computer interaction 1(3):71-81							1			1					1		1	1	1	1	1	1	1	1	1	1	1	1	1	1	1	1	1	1	1		1	1	1	1		1
2	Branco, RM; et al.	2017	Personalised participation: an approach to involve people with dementia and their families in a participatory design project	CoDesign 13(2):127-143	1	1	1	1			1	1	1					1	1	1					1	1	1						1	1					1	1	1					1			1
3	Breault, LJ; et al.	2018	People with lived experience (PWLE) of depression: describing and reflecting on an explicit patient engagement process within depression research priority setting in Alberta, Canada	Research involvement and engagement, 4(1), 1-10.	1	1	1	1	1	1	1	1	1					1	1	1	1	1		1	1		1	1	1		1	1	1	1	1	1	1	1	1			1				1			1
4	Chisholm, L; et al.	2018	Processes in an Experience-Based Co-Design Project With Family Carers in Community Mental Health	SAGE Open 8(4)	1	1								1					1	1					1			1				1																	1
5	Cooper, L; et al.	2016	Experience-based co-design in an adult psychological therapies service	Journal of Mental Health 25(1):36-40							1							1								1	1	1	1	1	1	1										1				1	1	1
6	Coyne, I et al.	2016	An e-health intervention to support the transition of young people with long-term illnesses to adult healthcare services: Design and early use	Patient Education & Counseling 99(9):1496-1504							1							1	1	1					1	1	1	1	1	1	1	1	1	1	1	1	1	1	1	1	1	1				1	1	1	1
7	De Couvreur, L; et al.	2013	The role of subjective well-being in co-designing open-design assistive devices	International Journal of Design 7(3):57-70	1	1					1																1	1				1			1							1	1						1
8	de Souza, S; et al.	2017	Patient involvement in rheumatology outpatient service design and delivery: a case study	Health Expectations 20(3):508-518	1	1	1	1		1	1			1				1	1		1	1	1	1	1			1	1	1	1	1
9	Dunn, V; et al.	2018	Facing Shadows: working with young people to coproduce a short film about depression	Research involvement and engagement 4:46														1							1	1	1	1			1	1	1	1	1			1	1							1		1
10	Edwards, M; et al.	2018	Co-producing and re-connecting: a pilot study of recovery community engagement	Drugs and Alcohol Today 18(1):39-50	1	1	1	1		1	1	1	1	1	1		1	1	1	1	1	1		1	1	1	1	1	1			1							1									1	1
11	Farmer, J; Nimegeer, A	2014	Community participation to design rural primary healthcare services	BMC Health Services Research 14(1)							1							1							1			1				1			1	1	1	1	1			1				1
12	Hales, SA; Fossey, J	2018	Caring For Me and You: the co-production of a computerised cognitive behavioural therapy (cCBT) package for carers of people with dementia	Aging & Mental Health 22(10):1287-1294							1							1							1			1				1			1				1			1				1
13	Hawkins, J; et al.	2017	Development of a framework for the co-production and prototyping of public health interventions	BMC Public Health 17:1-11							1														1			1				1			1							1							1
14	Herriott, R	2015	The use of proxies: Lessons of social co-design for inclusive design for people with cognitive disabilities	Journal of Accessibility and Design for All 5(2):100-124							1	1	1					1		1	1	1			1		1	1	1	1	1	1			1	1	1	1	1			1	1	1	1	1			1
15	Hwang, AS; et al.	2015	Co-Designing Ambient Assisted Living (AAL) Environments: Unravelling the Situated Context of Informal Dementia Care	BioMed Research International 2015 Article ID 720483							1							1							1	1	1	1	1	1	1	1		1	1	1	1	1	1	1	1	1				1
16	Kelemen, M; et al.	2018	Cultural animation in health research: An innovative methodology for patient and public involvement and engagement	Health Expectations 21(4):805-813		1					1			1				1		1					1	1	1	1	1	1	1	1		1					1							1		1
17	Kenyon, SL; et al.	2016	Improving the care pathway for women who request Caesarean section: an experience-based co-design study	BMC Pregnancy & Childbirth 16:348-348										1											1	1	1	1	1	0	1	1															1
18	Knowles, S; et al.	2018	Empowering people to help speak up about safety in primary care: Using codesign to involve patients and professionals in developing new interventions for patients with multimorbidity	Health Expectations 21(2):539-548							1	1							1	1						1	1	1			1	1	1	1					1	1	1	1	1	1	1	1			1
19	Line, R; et al.	2014	Steps beyond: Reflections on a post-therapy group developed in partnership	Clinical Psychology Forum 2014(260):25-28			1	1		1	1			1				1	1	1	1	1	1	1	1	1	1	1				1			1				1	1	1	1	1		1	1			1
20	Lipson-Smith, R; et al.	2019	Co-Design of a Consultation Audio-Recording Mobile App for People With Cancer: The SecondEars App	JMIR Form Res 3(1):e11111	1						1							1	1		1				1	1	1	1	1			1			1	1		1	1		1	1	1		1	1
21	Marent, B; et al.	2018	Ambivalence in digital health: Co-designing an mHealth platform for HIV care	Social Science & Medicine 215:133-141	1													1		1								1		1		1			1		1		1
22	Marent, B; et al.	2018	Development of an mHealth platform for HIV Care: Gathering User Perspectives Through Co-Design Workshops and Interviews	JMIR Mhealth Uhealth 6(10):e184	1													1		1							1	1				1			1		1		1			1	1			1
23	Morales-Perez, A; et al.	2017	Which green way: description of the intervention for mobilising against Aedes aegypti under difficult security conditions in southern Mexico	BMC Public Health 17:398-398							1	1	1	1			1	1							1	1	1	1	1		1	1	1	1	1			1	1										1
24	Mulvale, G; et al.	2019	Co-designing Services for Youth With Mental Health Issues: Novel Elicitation Approaches	International Journal of Qualitative Methods 18							1		1					1							1	1	1	1	1	1	1	1			1	1		1	1			1				1
25	Newby, KV; et al.	2017	Development of an Intervention to Increase Sexual Health Service Uptake by Young People	Health Promotion Practice 18(3):391-399		1					1		1					1		1	1	1		1	1			1	1	1	1	1	1		1	1		1	1			1
26	O'Brien, N; et al.	2016	Integrating Evidence From Systematic Reviews, Qualitative Research, and Expert Knowledge Using Co-Design Techniques to Develop a Web-Based Intervention for People in the Retirement Transition	Journal of Medical Internet Research 18(8):16-34										1				1							1	1	1	1		1		1	1	1	1	1	1		1	1	1		1	1		1			1
27	Outlaw, P; et al.	2018	Using patient experiences to develop services for chronic pain	British Journal of Pain 12(2):122-131	1						1	1						1	1	1					1	1	1	1	1		1	1			1					1	1	1	1		1	1
28	Person, B; et al.	2016	COMMUNITY CO-DESIGNED SCHISTOSOMIASIS CONTROL INTERVENTIONS FOR SCHOOL-AGED CHILDREN IN ZANZIBAR	Journal of Biosocial Science 48:S56-S73							1			1				1			1				1		1	1	1	1	1	1			1	1	1	1	1							1
29	Revenas, A; et al.	2018	Co-Designing an eHealth Service for the Co-Care of Parkinson Disease: Explorative Study of Values and Challenges	JMIR Res Protoc 7(10):e11278							1							1			1			1	1	1	1	1	1		1	1			1				1		1	1				1			1
30	Richards, L; et al.	2018	The experiences of people with learning disabilities in co-produced challenging behaviour training	Learning Disability Practice:1-1							1							1	1	1	1	1		1	1	1	1	1			1	1			1			1	1									1
31	Roberts, A; et al.	2012	Standing up for my human rights': a group's journey beyond consultation towards co-production	Journal of Applied Research in Intellectual Disabilities 26(1):14-25							1							1		1	1				1	1	1	1	1	1	1	1														1			1
32	Rodriguez, A; et al.	2019	Strengthening Social Interactions and Constructing New Oral Health and Health Knowledge: The Co-design, Implementation and Evaluation of A Pedagogical Workshop Program with and for Homeless Young People	Dentistry Journal, 7(1), 11.	1	1					1	1	1	1				1	1	1	1	1	1	1	1		1	1	1	1	1	1	1	1	1	1	1	1	1	1	1	1	1	1	1	1	1		1
33	Scott, J; et al.	2016	Healthcare professional and patient codesign and validation of a mechanism for service users to feedback patient safety experiences following a care transfer: a qualitative study	BMJ Open 6(7):e011222							1							1							1	1	1	1	1	1		1			1				1
34	Tsianakas, V; et al.	2012	Implementing patient-centred cancer care: Using experience-based co-design to improve patient experience in breast and lung cancer services	Supportive Care in Cancer 20(11):2639-2647							1							1							1	1	1	1		1	1	1	1	1	1	1	1	1	1							1			1
35	Vaughn, LM; et al.	2019	Developing and implementing a stress and coping intervention in partnership with Latino immigrant coresearchers	Translational Issues in Psychological Science 5(1):62-77							1		1					1	1	1	1			1	1		1	1	1		1	1			1	1		1	1			1	1		1	1			1
36	Wherton, J; et al.	2015	Co-production in practice: how people with assisted living needs can help design and evolve technologies and services	Implementation Science 10(1):75-75							1							1							1	1	1	1	1	1	1	1									1	1	1	1		1			1
37	Boyd, H; et al.	2012	Improving healthcare through the use of co-design	New Zealand Medical Journal 125(1357)	1	1	1	1	1	1	1									1					1	1		1	1			1														1
38	Brooks, C; et al.	2017	Introducing visual participatory methods to develop local knowledge on HIV in rural South Africa	BMJ Global Health 2(3):e000231							1	1	1					1							1			1	1	1	1	1			1	1	1	1	1				1	1		1	1
39	Daly, W	2009	Adding their flavour to the mix": Involving children and young people in care in research design"	Australian Social Work 62(4):460-475	1	1					1	1	1					1	1	1	1	1		1	1			1	1		1	1			1	1			1						1	1			1
40	Dunn, V	2017	Young people, mental health practitioners and researchers co-produce a Transition Preparation Programme to improve outcomes and experience for young people leaving Child and Adolescent Mental Health Services (CAMHS)	BMC Health Services Research 17:293-293							1							1							1			1	1	1		1			1	1	1		1			1	1			1
41	Edge, D; Grey, P	2018	An Assets-Based Approach to Co-Producing a Culturally Adapted Family Intervention (CaFI) with African Caribbeans Diagnosed with Schizophrenia and Their Families	Ethnicity & disease 28:485-492	1	1	1				1	1	1	1				1							1			1	1	1	1	1			1	1			1							1
42	Edwards, N; Roelofs, S	2005	Participatory approaches in the co-design of a comprehensive referral system	The Canadian Nurse 101(8):20-4	1	1	1			1	1			1				1							1			1		1	1	1							1							1
43	Fang, ML; et al.	2016	Place-making with older persons: Establishing sense-of-place through participatory community mapping workshops	Social Science & Medicine 168:223-229							1		1					1							1		1	1	1			1			1	1			1			1	1			1			1
44	Fish, J	2016	Co-producing knowledge about lesbian and bisexual women with breast cancer: Messages for nursing professionals from a knowledge exchange project	Journal of Research in Nursing 21(3):225-239	1	1					1			1				1		1	1				1																	1				1		1	1
45	Flood, C; et al.	2018	What utility scores do mental health service users, healthcare professionals and members of the general public attribute to different health states? A co-produced mixed methods online survey	PLoS One 13(10):e0205223	1						1							1			1	1	1	1	1		1	1	1	1	1	1			1	1			1							1
46	Fox, J; et al.	2018	Reflections on developing a blended learning recovery programme for family carers of people who have mental ill-health	Journal of Mental Health Training, Education & Practice 13(5):283-294	1						1							1	1		1	1		1	1			1	1	1	1	1			1	1			1		1	1	1			1
47	Gustavsson, SMK	2014	Improvements in neonatal care; using experience-based co-design	International Journal of Health Care Quality Assurance 27(5):427-438	1						1		1					1	1		1				1	1	1	1	1	1	1	1			1	1			1				1			1		1	1
48	Hahn-Goldberg, S; et al.	2016	Using co-design methods to create a patient-oriented discharge summary	Journal of Clinical Outcomes Management 23(7):321-328			1				1							1		1	1	1			1	1		1	1			1	1	1	1	1			1			1	1			1			1
49	Haynes, E; et al.	2019	Community-based participatory action research on rheumatic heart disease in an Australian Aboriginal homeland: Evaluation of the 'On track watch' project	Eval Program Plann 74:38-53	1						1	1	1					1			1	1	1		1			1	1			1																	1
50	Hendry, M; et al.	2017	Talking about human papillomavirus and cancer: development of consultation guides through lay and professional stakeholder coproduction using qualitative, quantitative and secondary data	BMJ Open 7(6):e015413							1	1	1	1	1	1	1	1			1				1		1	1	1			1			1	1				1	1	1	1	1		1		1	1
51	Jamin, G; et al.	2018	The process of co-creating the interface for VENSTER, an interactive artwork for nursing home residents with dementia	Disability & Rehabilitation: Assistive Technology 13(8):809-818							1							1							1		1	1	1	1		1	1	1	1	1	1		1		1	1	1			1
52	Jessen, S; et al.	2018	Creating Gameful Design in mHealth: A Participatory Co-Design Approach	JMIR Mhealth Uhealth 6(12):e11579							1		1					1	1	1	1				1		1	1	1	1		1	1	1	1	1			1									1
53	Kidd, S; et al.	2015	Exploring the meaning of recovery-oriented care: An action-research study	International Journal of Mental Health Nursing 24(1):38-48	1						1							1	1		1	1	1	1	1	1	1	1	1	1	1	1	1	1	1	1	1	1	1			1	1	1	1	1	1	1	1
54	Lee, C; et al.	2018	Opportunities and challenges in public and community engagement: the connected for cognitive health in later life (CHILL) project	Research involvement and engagement 4:42		1					1	1	1	1				1		1	1				1	1	1	1	1			1
55	Liddiard, K; et al.	2019	I was Excited by the Idea of a Project that Focuses on those Unasked Questions Co-Producing Disability Research with Disabled Young People	Children & Society 33(2):154-167	1	1	1	1		1	1	1	1	1	1		1	1	1	1	1	1		1	1
56	Meddings, S; et al.	2014	Co-delivered and co-produced: Creating a recovery college in partnership	Journal of Mental Health Training, Education and Practice 9(1):16-25	1	1	1			1	1		1	1			1	1		1	1	1	1	1	1	1	1	1	1	1	1	1			1	1		1				1		1		1
57	Mirkovic, J; et al.	2018	Developing Technology to Mobilize Personal Strengths in People with Chronic Illness: Positive Codesign Approach	JMIR Formativ Res 2018;2(1):e10774	1	1	1	1			1	1	1	1	1	1	1	1	1	1	1	1			1	1	1	1	1	1	1	1	1		1	1	1	1	1	1	1	1	1	1	1	1			1
58	Molloy, S; et al.	2018	Cancer Care Ontario's Systematic Symptom Screening Strategy: A Human-Centred Design Approach to Exploring System Gaps and Defining Strategies for the Future	Healthcare Quarterly (Toronto, Ont.), 20(4):17-23							1							1							1							1							1							1
59	Ospina-Pinillos, L; et al.	2018	Developing a Mental Health eClinic to Improve Access to and Quality of Mental Health Care for Young People: Using Participatory Design as Research Methodologies	Journal of Medical Internet Research 20(5):1-1							1	1		1				1		1					1	1	1	1	1	1	1	1							1		1	1	1	1				1	1
60	Pihlainen, K; et al.	2017	Fostering parental co-development of technology for children with special needs informal learning activities	International Journal of Child-Computer Interaction 11:19-27							1							1		1	1	1			1			1	1			1			1	1		1	1							1
61	Pinfold, V; et al.	2015	Co-production in mental health research: reflections from the People Study	Mental Health Review Journal 20(4):220-231							1			1				1			1			1	1															1		1	1	1	1	1
62	Rassmus-Grohn, K; et al.	2017	Conjuring up New Technology - Using Magic Objects in Co-Ideation with Stroke Survivors	Stud Health Technol Inform 242:429-436							1				1			1									1	1	1			1
63	Reed, H; et al.	2015	Head-Up; An interdisciplinary, participatory and co-design process informing the development of a novel head and neck support for people living with progressive neck muscle weakness	Journal of Medical Engineering and Technology 39(7):404-410		1	1	1		1	1							1							1	1	1	1	1	1	1	1	1		1	1	1	1	1			1	1	1	1	1
64	Revenas, A; et al.	2015	A Mobile Internet Service for Self-Management of Physical Activity in People With Rheumatoid Arthritis: Challenges in Advancing the Co-Design Process During the Requirements Specification Phase	JMIR Res Protoc 4(3):e111	1		1	1			1	1	1					1	1	1		1			1	1	1	1	1			1		1		1		1	1		1	1	1		1	1
65	Sicilia, M; et al.	2016	Public services management and co-production in multi-level governance settings	International Review of Administrative Sciences 82(1):8-27	1	1	1	1			1		1	1	1			1	1	1					1	1	1	1	1			1								1	1	1	1			1			1
66	Simmons, MB; et al.	2018	The CHOICE pilot project: Challenges of implementing a combined peer work and shared decision-making programme in an early intervention service	Early Interv Psychiatry 12(5):964-971							1							1	1	1	1	1			1	1	1	1				1		1							1								1
67	Smith, F; et al.	2017	Participatory design in education materials in a health care context	Action Research 15(3):310-336			1	1			1							1							1		1	1	1		1	1		1	1	1	1	1			1	1			1	1			1
68	Stalberg, A; et al.	2016	The child's perspective as a guiding principle: Young children as co-designers in the design of an interactive application meant to facilitate participation in healthcare situations	Journal of biomedical informatics, 61, 149-158.							1		1					1							1	1	1		1			1	1	1	1				1
69	Steele Gray, C; et al.	2016	Improving Patient Experience and Primary Care Quality for Patients With Complex Chronic Disease Using the Electronic Patient-Reported Outcomes Tool: Adopting Qualitative Methods Into a User-Centered Design Approach	JMIR Res Protoc 5(1):e28							1							1			1	1			1	1		1	1			1			1				1							1
70	Sugavanam, T; et al.	2018	Codesigning a Measure of Person-Centred Coordinated Care to Capture the Experience of the Patient: The Development of the P3CEQ	J Patient Exp 5(3):201-211														1									1	1	1	1		1		1	1				1			1
71	Sutton, JE; et al.	2018	Sleep hygiene education and children with developmental disabilities: Findings from a co-design study	J Intellect Disabil:1744629518818950			1				1							1		1					1	1	1	1	1	1	1	1	1	1	1	1	1	1								1
72	Te Morenga, L; et al.	2018	Co-designing an mHealth tool in the New Zealand Māori community with a “Kaupapa Māori” approach	AlterNative 14(1):90-99	1	1					1	1	1	1	1			1	1	1	1	1	1	1	1	1	1	1	1	1	1	1	1	1	1	1	1	1	1	1	1	1	1	1	1	1			1
73	Treadaway, C; Kenning, G	2016	Sensor e-textiles: person centered co-design for people with late stage dementia	Working with Older People: Community Care Policy & Practice 20(2):76-85							1							1							1		1	1	1			1		1	1	1	1	1	1	1	1	1	1	1	1	1
74	Verbiest, MEA; et al.	2018	Using codesign to develop a culturally tailored, behavior change mHealth intervention for indigenous and other priority communities: A case study in New Zealand	Translational behavioral medicine, 9(4), 720-736.							1							1	1	1	1	1	1	1	1	1	1	1	1	1	1	1		1	1	1	1	1	1			1	1	1	1	1
75	Ward, ME; et al.	2018	Using Co-Design to Develop a Collective Leadership Intervention for Healthcare Teams to Improve Safety Culture	International journal of environmental research and public health, 15(6), 1182.							1	1	1	1	1			1	1	1	1	1	1	1	1	1	1	1	1	1	1	1	1	1	1	1	1	1	1			1	1			1			1
76	Witteman, HO; et al.	2017	Negotiating Tensions Between Theory and Design in the Development of Mailings for People Recovering From Acute Coronary Syndrome	JMIR Hum Factors 4(1):e6		1					1							1	1	1	1	1	1		1		1	1	1	1		1							1
77	Wärnestål, P; et al.	2017	Effects of Using Child Personas in the Development of a Digital Peer Support Service for Childhood Cancer Survivors	Journal of Medical Internet Research 19(5):1-1	1	1					1	1	1					1	1	1					1	1	1	1	1	1	1	1	1	1	1	1	1	1	1	1	1	1	1	1	1	1	1	1	1
78	Astell et al.	2021	Technology for Healthy Aging and Wellbeing: Co-producing Solutions	Frontiers in Psychology 12, 745947.	1			1			1	1	1	1				1	1	1					1	1	1	1	1			1																	1
79	Cruice et al.	2021	Creating a novel approach to discourse treatment through co-production with people with aphasia and speech and language therapists	Aphasiology 36(10), 1159-1181.	1	1	1				1	1	1	1				1	1	1	1	1	1	1	1			1	1	1	1	1			1				1	1		1	1	1	1	1	1	1	1
80	Culpin et al.	2021	Tangible co-production? Engaging and creating with fathers	Area, 53(1), 30-37.	1	1	1				1	1	1	1				1		1					1	1	1	1	1	1	1	1	1						1		1	1	1			1			1
81	Curran et al.	2021	Disabled young people's hopes and dreams in a rapidly changing society: a co-production peer research study	Disability & Society 36(4), 561-578	1	1	1				1	1		1	1		1	1		1	1	1			1			1	1	1	1	1			1	1			1	1	1	1	1	1	1	1
82	Fawcett et al.	2021	Birmingham Taking the Initiative: Changes and Challenges in Working Differently with Adults	British Journal of Social Work	1						1							1							1			1				1			1				1										1
83	Fellenor et al.	2021	A multi-stakeholder approach to the co-production of the research agenda for medicines optimisation	BMC Health Services Research 21:1-9		1	1	1	1	1	1							1			1	1			1		1	1	1	1		1																	1
84	McFadden et al.	2021	Cue-based versus scheduled feeding for preterm infants transitioning from tube to oral feeding: the Cubs mixed-methods feasibility study	Health Technology Assessment	1						1		1					1		1					1			1				1
85	Montgomery et al.	2021	Co-production of an e-resource to help women who have experienced childhood sexual abuse prepare for pregnancy, birth, and parenthood	BMC Pregnancy and childbirth	1	1	1				1		1	1	1			1	1	1	1				1	1	1	1	1	1	1	1	1		1	1	1		1			1	1			1	1	1	1
86	Neill et al.	2021	Engaging Teachers and School Leaders in Participatory Data Analysis for the Development of a School-Based Mental Health Intervention	School mental health, 13, 312-324	1	1	1	1			1							1			1						1	1	1	1		1							1		1	1	1			1			1
87	O'Flaherty et al.	2021	Modelling tool to support decision-making in the NHS Health Check programme: workshops, systematic review and co-production with users	Health Technology Assessment	1		1	1	1	1	1	1						1		1					1	1	1	1	1			1			1	1			1			1	1			1			1
88	Pearson et al.	2021	Open dialogue and co-production: promoting a dialogical practice culture in the co-production of teaching and learning within nurse education	Journal of Mental Health Training Education and Practice	1		1				1							1	1						1			1	1			1																	1
89	Pearson et al.	2022	Development of the Warwick Axial Spondyloarthritis faTigue and Energy questionnaire (WASTEd)-a new patient-reported outcome measure	Rheumatology Advances in Practice, 6(1), rkac027.	1						1	1						1								1		1	1	1		1			1	1	1	1	1			1	1		1	1			1
90	Ponsford et al.	2021	Co-production of two whole-school sexual health interventions for English secondary schools: positive choices and project respect	Pilot and Feasibility Studies			1	1			1	1	1					1		1					1	1	1	1	1	1	1	1		1	1	1	1	1	1										1
91	Singh and Damarell	2022	Co-producing a social determinants of health questionnaire for an urban population	Archives of Disease in Childhood-Education and Practice, 107(3), 217-222.	1	1	1				1							1		1					1			1	1	1	1	1			1	1	1		1								1	1	1
92	Small et al.	2021	Co-designing new tools for collecting, analysing and presenting patient experience data in NHS services: working in partnership with patients and carers	Research involvement and engagement, 7, 1-18.	1	1	1	1	1	1	1			1	1			1	1	1	1	1	1	1	1			1	1	1	1	1										1	1	1	1	1	1	1	1
93	Wray et al.	2021	Development of a self-management intervention for stroke survivors with aphasia using co-production and behaviour change theory: An outline of methods and processes	PloS One 16(11), e0259103.	1	1	1	1			1	1	1					1	1	1	1	1			1	1	1	1	1	1	1	1	1	1	1	1	1	1	1			1	1	1	1	1	1	1	1
[truncated: 4 more columns]
